# Supplementary material for: If There’s Something Strange in Your Neighbourhood, Who You Gonna Call? Perceived Mental Health Service User Suitability for Video Consultations
Source: Healthcare (Basel). 2021 Apr 29;9(5):517. doi: 10.3390/healthcare9050517 (PMC8146145; doi:10.3390/healthcare9050517)
Supplement: Supplementary file 1 [file healthcare-09-00517-s001.zip]

Archive with 1 entries (1 files):
- healthcare-1157922-supplementary.pdf
